# Supplementary material for: Fast and Noninvasive Hair Test for Preliminary Diagnosis of Mood Disorders
Source: Molecules. 2022 Aug 20;27(16):5318. doi: 10.3390/molecules27165318 (PMC9416516; doi:10.3390/molecules27165318)
Supplement: Supplementary file 1 [file molecules-27-05318-s001.zip]

Archive with 1 entries (1 files):
- molecules-1815621-supplementary.pdf
